# Supplementary material for: Omega-3 Fatty Acids for Depression in Multiple Sclerosis: A Randomized Pilot Study
Source: PLoS One. 2016 Jan 22;11(1):e0147195. doi: 10.1371/journal.pone.0147195 (PMC4723316; doi:10.1371/journal.pone.0147195)
Supplement: S1 Dataset — (XLS) [file pone.0147195.s002.xls]

## Sheet: Demographics
ID	Dz mod med use	GROUP	CODE	ID	GROUP	CODE	EVENT	Visit date year	MS/PARK	GENDER	ETHNICITY	NATIVE	ASIAN	PACIFIC	BLACK	WHITE	UNKNOWN	EDUCATION LEVEL	DIAGNOSIS DATE	FIRST SYMPTOM	Dz Duration	MARITAL STATUS	SOCIAL NETWORK	MS Type	DZ Mod Meds
7002	1	A	1	7002	A	1	Baseline	2005	MS	F	Not Hispanic or Latino	0	0	0	0	1	0	Some college	2000	1999	6	Single	boyfriend, family, friends	RR
7003	1	B	2	7003	B	2	Baseline	2005	MS	F	Not Hispanic or Latino	0	0	0	0	1	0	Some high school	2001	2000	5	Seperated	son. Ex-husband, friends	RR
7004	1	B	2	7004	B	2	Baseline	2005	MS	F	Not Hispanic or Latino	0	0	0	0	1	0	Graduate degree	1998	1998	7	Married	friends and family	RR
7005	1	A	1	7005	A	1	Baseline	2005	MS	F	Not Hispanic or Latino	0	0	0	0	1	0	Some college	1999	1999	6	Married	kids, family, and friends	RR
7006	1	B	2	1919-03-07	B	2	Baseline	2005	MS	F	Not Hispanic or Latino	0	0	0	0	1	0	College graduate	1992	1986	19
7007	1	A	1	7007	A	1	Baseline	2005	MS	F	Not Hispanic or Latino	0	0	0	0	1	0	College graduate	2001	2001	4	Widow	none listed	SP
7010	1	A	1	7010	A	1	Baseline	2005	MS	F	Not Hispanic or Latino	0	0	0	0	1	0	Some college	1998	1988	17	Married	friends	RR
7011	1	A	1	7011	A	1	Baseline	2005	MS	F	Not Hispanic or Latino	0	0	0	0	1	0	Some college	2001	1985	20	Divorced	children	RR
7012	1	B	2	7012	B	2	Baseline	2006	MS	F	Not Hispanic or Latino	0	0	0	0	1	0	Some college	1987	1980	26	Married	family and kids	SP
7014	1	B	2	7014	B	2	Baseline	2006	MS	F	Not Hispanic or Latino	0	0	0	0	1	0	High school graduate	1986	1984	22	Widow		PP
7015	1	A	1	7015	A	1	Baseline	2006	MS	F	Not Hispanic or Latino	0	0	0	0	1	0	Some college	1988	1978	28	Married	son	RR
7016	1	A	1	7016	A	1	Baseline	2006	MS	F	Not Hispanic or Latino	0	0	0	0	1	0	Some college	1986	1984	22			RR
7017	1	B	2	7017	B	2	Baseline	2006	MS	F	Not Hispanic or Latino	0	0	0	0	1	0	Graduate degree	1997	1996	10	Married	friends	PP
7018	1	B	2	7018	B	2	Baseline	2006	MS	F	Not Hispanic or Latino	0	0	0	0	1	0	Graduate degree	1990	1990	16	Married	friends and family	RR
7019	0	B	2	7019	B	2	Baseline	2006	MS	F	Not Hispanic or Latino	0	0	0	0	1	0	College graduate	unknown	unknown		Divorced	sons and grandchildren	PP
7020	1	B	2	7020	B	2	Baseline	2006	MS	F	Not Hispanic or Latino	0	0	0	0	1	0	College graduate	1988	1988	18	Single	daughter, friends, relatives, father	unknown
7021	0	B	2	7021	B	2	Baseline	2006	MS	F	Not Hispanic or Latino	0	0	0	0	1	0	Graduate degree	1993	1974	32	Married	husband and friends	RR
7022	0	A	1	7022	A	1	Baseline	2006	MS	F	Not Hispanic or Latino	0	0	0	0	1	0	Graduate degree	1984	1977	29	Married	husband, sister, mother, and friends	SP
7023	1	A	1	7023	A	1	Baseline	2006	MS	F	Not Hispanic or Latino	0	0	0	0	1	0	Some graduate school	2003	1971	35	Married	family, friends, and children	unknown
7024	0	B	2	7024	B	2	Baseline	2007	MS	F	Not Hispanic or Latino	0	0	0	0	1	0	Graduate degree	1997	1997	10	Married	self help group members and friends	unknown
7025	2	B	2	7025	B	2	Baseline	2006	MS	F	Not Hispanic or Latino	0	0	0	0	1	0	Graduate degree	1999	unknown		Divorced	friends, two sisters, ex-husband	unknown
7026	2	B	2	7026	B	2	Baseline	2007	MS	F	Not Hispanic or Latino	0	0	0	0	1	0	Some college	2005	1995	12	Seperated	peers and family	unknown
7027	0	A	1	7027	A	1	Baseline	2007	MS	F	Not Hispanic or Latino	0	0	0	0	1	0	Some college	1999	unknown		Married	husband and self help group members	unknown
7028	0	B	2	7028	B	2	Baseline	2006	MS	F	Not Hispanic or Latino	0	0	0	0	1	0	Some college	2002	1974	32	Divorced	partner, siblings, and children	unknown
7029	0	A	1	7029	A	1	Baseline	2007	MS	F	Not Hispanic or Latino	0	0	0	0	1	0	Some college	1997	1996	11	Single	boyfriend, mother, and friends	unknown
7030	2	A	1	7030	A	1	Baseline	2007	MS	F	Not Hispanic or Latino	0	0	0	0	1	0	High school graduate	1985	1985	22	Single	friends, daughter, and self help group members	unknown
7031	1	A	1	7031	A	1	Baseline	2007	MS	F	Not Hispanic or Latino	0	0	0	0	1	0	High school graduate	1991	1989	18	Married	friends and family	unknown
7032	1	B	2	7032	B	2	Baseline	2007	MS	F	Not Hispanic or Latino	0	0	0	0	1	0	Some college	2004	2004	3	Married	husband, parents, special friend	unknown
7033	1	A	1	7033	A	1	Baseline	2007	MS	F	Not Hispanic or Latino	0	0	0	0	1	0	Some college	1978	1978	29	Widow	unknown	unknown
7034	0	A	1	7034	A	1	Baseline	2007	MS	F	Not Hispanic or Latino	0	0	0	0	1	0	High school graduate	1996	unknown		Married	husband, friends, MS Society	unknown
7035	1	B	2	7035	B	2	Baseline	2007	MS	F	Not Hispanic or Latino	0	0	0	0	1	0	Graduate degree	2004	1972	35	Married	husband, sisters, extended family	unknown
7036	2	B	2	7036	B	2	Baseline	2007	MS	F	Not Hispanic or Latino	0	0	0	0	1	0	Some college	2004	1999	8	Married	church, family	unknown
7037	2	A	1	7037	A	1	Baseline	2007	MS	F	Not Hispanic or Latino	0	0	0	0	1	0	College graduate	2003	1999	8	Married	husband and kids	unknown
7038	0	B	2	7038	B	2	Baseline	2007	MS	M	Not Hispanic or Latino	0	0	0	0	1	0	Graduate degree	2004	1984	23	Married	wife, good friends,and coworkers	RR
7039	0	A	1	7039	A	1	Baseline	2007	MS	M	Not Hispanic or Latino	0	0	0	0	1	0	Some college	1980	1978	29	Single	support group	RR
7040	1	B	2	7040	B	2	Baseline	2007	MS	M	Not Hispanic or Latino	0	0	0	0	1	0	Some college	1997	1987	20	Married	friends	SP
7041	0	A	1	7041	A	1	Baseline	2008	MS	F	Not Hispanic or Latino	0	0	0	0	1	0	Graduate degree	2003	unknown		Single	family, teacher group, friends	unknown
7042	0	B	2	7042	B	2	Baseline	2008	MS	F	Not Hispanic or Latino	0	0	0	0	1	0	Graduate degree	2001	1999	9	Single	friends and family	unknown
7043	0	B	2	7043	B	2	Baseline	2008	MS	F	Not Hispanic or Latino	0	0	0	0	1	0	Graduate degree	1986	1986	22	Single	family	unknown
0 = no
1 = yes

## Sheet: Medical History
ID	GROUP	CODE	IMMUNOLOGICAL	HEENT	RESPIRATORY	CARDIOVASCULAR	GASTROINTESTINAL	GENITOURINARY	HEMATOLOGICAL	NEUROLOGICAL	ENDOCRINE	MUSCULOSKELETAL	DERMATALOGICAL	PSYCHOSOCIAL/PSYCHIATRIC
7002	A	1	0	0	1	1	1	0	0	1	0	1	1	1
7003	B	2	1	1	1	0	0	0	0	1	0	1	1	1
7004	B	2	0	0	0	1	0	1	1	1	0	1	0	1
7005	A	1	1	1	0	0	1	1	0	1	0	1	1	1
7007	A	1	1	1	0	1	1	1	1	1	0	1	0	1
7010	A	1	1	1	1	1	1	1	0	1	0	0	1	1
7011	A	1	0	1	0	0	1	0	0	1	0	1	1	1
7012	B	2	1	0	0	0	0	0	1	1	0	0	0	1
7015	A	1	0	1	0	0	1	1	0	1	0	1	0	1
7017	B	2	0	1	0	0	1	1	1	1	0	1	0	1
7018	B	2	1	0	1	0	0	1	1	1	0	0	1	1
7019	B	2	0	0	0	0	1	0	0	1	0	0	1	1
7020	B	2	0	1	0	0	0	1	0	1	0	0	0	1
7021	B	2	0	0	0	0	0	0	0	1	0	0	0	0
7022	A	1	0	1	0	0	0	1	0	1	0	1	0	1
7023	A	1	0	0	1	0	0	0	0	1	0	0	0	1
7024	B	2	0	0	0	0	0	0	0	1	0	1	0	1
7025	B	2	0	1	0	0	0	0	0	1	0	0	1	1
7026	B	2	0	0	0	0	1	0	0	1	0	0	1	1
7027	A	1	0	0	0	0	0	0	0	1	0	0	0	1
7028	B	2	0	1	0	0	1	0	0	1	0	0	1	1
7029	A	1	0	0	0	0	1	1	0	1	1	0	0	1
7030	A	1	0	0	0	0	0	1	0	1	0	0	0	1
7031	A	1	0	1	0	0	1	0	1	1	0	1	0	1
7032	B	2	1	1	1	0	0	0	0	1	0	1	0	1
7033	A	1	1	1	1	0	0	0	0	1	0	0	0	1
7034	A	1	1	0	0	0	1	1	0	1	1	1	0	1
7035	B	2	1	1	0	0	0	1	0	1	0	0	0	1
7036	B	2	1	0	0	0	0	0	0	1	0	0	1	1
7037	A	1	1	0	1	0	0	0	0	1	0	0	0	1
7038	B	2	1	0	0	0	1	0	0	1	0	1	0	0
7039	A	1	0	0	0	0	0	1	0	1	0	0	0	1
7040	B	2	1	0	0	0	0	0	0	1	0	1	1	1
7041	A	1	1	0	0	0	0	1	0	1	1	1	1	1
7042	B	2	1	1	0	1	1	1	0	1	0	1	0	1
7043	B	2	1	1	0	1	0	1	0	1	1	1	0	1

## Sheet: Physical Exam
ID	GROUP	CODE	VISIT	SMOKING	CURRENT EXERCISE	EXERCISE FREQ	WEIGHT LB	HEIGHT IN	BMI	BP SYSTLC	BP DIASTLC	PULSE	TEMP C		0 = no	1 = yes
7002	A	1	Baseline	1	1	2	148.8	65	24.8	127	74	94	36.7
7002	A	1	Month 3	1	1	2	146.1	65	24.3	147	95	90	36.1
7003	B	2	Baseline	1	1	3	172.9	62	31.6	132	55	70	36.7
7003	B	2	Month 3	1	0	0	173.6	62	31.7	135	69	70	36.6
7003	B	2	Month 6	1	1	3	172.9	62	31.6	133	71	80	37.1
7004	B	2	Baseline	0	1	2	162.4	66	26.2	126	67	71	36.5
7004	B	2	Month 3	0	0	0	165.9	66	26.8	133	68	73	36.9
7004	B	2	Month 6	0	0	0	165.9	66	26.8	117	45	72	36.3
7005	A	1	Baseline	0	1	3	137.7	67	21.6	134	75	61	36.6
7005	A	1	Month 3	0	1	3	139.4	67	21.8	118	74	57	36.2
7005	A	1	Month 6	0	1	3	134.3	67	21	135	81	62	36.4
7007	A	1	Baseline	0	0	0	157.3	62	28.8	123	72	67	36.5
7007	A	1	Month 3	0	0	0	158.7	52	29	112	64	70	36.3
7010	A	1	Baseline	0	1	1	165.4	62	30.2	143	73	67	36.4
7010	A	1	Month 3	0	1	3	166.1	62	30.4	133	70	75	36.7
7010	A	1	Month 6	0	1	3	165.1	62	30.2	128	69	85	37.4
7011	A	1	Baseline	0	0	0	154.5	66	24.9	132	75	78	35.5
7011	A	1	Month 3	0	0	0	154.5	66	24.9	105	78	81	36.2
7011	A	1	Month 6	0	0	0	154.2	66	24.9	105	71	81	36.2
7012	B	2	Baseline	0	0	0	143.9	62	26.3	183	76	52	36.3
7012	B	2	Month 3	0	0	0	146.6	62	26.8	135	55	54	36.2
7015	A	1	Baseline	0	0	0	193.6	64	33.3	127	67	74	37.2
7015	A	1	Month 3	0	1	1	191.1	64	32.8	110	57	66	37.5
7017	B	2	Baseline	0	1	3	230.5	64	39.6	136	76	65	36.5
7018	B	2	Baseline	0	0	0	163.8	66	26.4	108	66	67	36.7
7018	B	2	Month 3	0	0	0	154.7	66	25	115	73	66	36.7
7018	B	2	Month 6	0	0	0	153.8	66	24.8	114	59	71	36.7
7019	B	2	Baseline	0	1	3	179.8	65	29.9	136	84	81	36.6
7019	B	2	Month 3	0	1	3	175.9	65	29.3	127	79	81	36.6
7019	B	2	Month 6	0	1	3	176.9	65	29.4	126	69	74	37.2
7020	B	2	Baseline	1	1	3	158	72	21.4	120	70	84	37.1
7020	B	2	Month 3	1	0	0	160.8	72	21.8	130	75	79	36.8
7021	B	2	Baseline	0	1	3	149.2	65	24.8	109	58	61	36.6
7021	B	2	Month 3	0	1	3	149.2	65	24.8	123	74	62	36.6
7022	A	1	Baseline	0	0	0	N/A	N/A	N/A	115	57	84	36.5
7022	A	1	Month 3	0	0	0	N/A	N/A	N/A	100	59	81	36.3
7023	A	1	Baseline	0	0	0	212.8	67	33.3	110	70	65	36.2
7023	A	1	Month 3	0	0	0	217	67	34	95	61	61	36.6
7024	B	2	Baseline	0	1	3	138.6	67	21.7	111	62	85	37
7025	B	2	Baseline	0	0	0	139.1	70	20	103	60	71	36.1
7025	B	2	Month 3	0	0	0	138.1	70	19.8	105	63	68	36.2
7025	B	2	Month 6	0	1	2	138.3	70	19.8	103	59	76	36.8
7026	B	2	Baseline	1	0	0	168.3	65	28	108	54	65	36.7
7026	B	2	Month 3	1	0	0	170.9	65	28.4	110	57	68	37.2
7027	A	1	Baseline	0	0	0	130	64	22.3	138	82	60	36.6
7027	A	1	Month 3	0	0	0	130	64	22.3	120	56	80	36.3
7028	B	2	Baseline	0	0	0	154.8	67	24.2	121	69	71	36.4
7028	B	2	Month 3	0	0	0	155.4	67	24.3	151	69	63	36.8
7029	A	1	Baseline	0	1	3	134.2	68	20.4	138	70	75	36.2
7029	A	1	Month 3	0	1	3	134.6	68	20.5	127	67	75	37.3
7030	A	1	Baseline	1	0	0	231.2	63	41	112	59	66	37.1
7030	A	1	Month 1	N/A	N/A	N/A	229.5	63	40.6	103	58	60	36.8
7030	A	1	Month 3	1	0	0	232.5	63	41.2	98	49	61	37.2
7030	A	1	Month 6	1	0	0	225.1	63	39.9	108	57	59	37.9
7031	A	1	Baseline	0	1	3	125.9	69	18.6	129	84	74	36.9
7031	A	1	Month 3	0	1	3	123.3	69	18.2	119	66	80	36.7
7031	A	1	Month 6	0	1	3	123	69	18.2	111	64	71	36.5
7032	B	2	Baseline	1	N/A	N/A	117.2	67	18.5	92	58	56	36.3
7033	A	1	Baseline	0	1	3	207.9	64	35.7	122	74	71	36.6
7033	A	1	Month 3	0	1	3	209.2	64	35.9	124	82	79	36.5
7033	A	1	Month 6	0	1	3	208.1	64	35.7	124	82	79	36.9
7034	A	1	Baseline	0	0	0	206.8	64	35.5	128	88	88	36.5
7035	B	2	Baseline	0	1	3	179.9	67	28.2	161	95	70	35
7035	B	2	Month 1	N/A	N/A	N/A	179.7	67	28.1	115	76	76	37
7035	B	2	Month 3	0	1	3	179.1	67	28	145	80	60	36.5
7036	B	2	Baseline	0	1	3	198.6	66	32.1	141	83	69	36.2
7036	B	2	Month 3	0	1	2	200	66	32.3	118	70	67	36.3
7036	B	2	Month 6	0	1	2	206.1	66	33.3	129	76	69	36.2
7037	A	1	Baseline	0	1	3	197.8	66	31.9	114	68	61	36.7
7037	A	1	Month 3	0	1	3	196.2	66	31.7	94	57	52	37
7038	B	2	Baseline	0	1	3	158.7	68	24.1	139	88	48	36
7038	B	2	Month 1	N/A	N/A	N/A	160.2	68	24.4	140	90	52	36.3
7038	B	2	Month 3	0	1	3	156.4	68	23.8	118	81	47	36.6
7039	A	1	Baseline	0	1	3	N/A	N/A	N/A	134	88	114	36.6
7039	A	1	Month 1	N/A	N/A	N/A	N/A	N/A	N/A	133	81	103	36.5
7039	A	1	Month 3	0	1	3	N/A	N/A	N/A	140	96	114	36.5
7040	B	2	Baseline	0	1	2	177.8	72	24.1	127	64	63	36.9
7040	B	2	Month 1	N/A	N/A	N/A	182.3	72	23.4	148	70	60	37.5
7040	B	2	Month 3	N/A	N/A	N/A	179.4	72	23	109	69	77	36.9
7041	A	1	Baseline	0	1	3	216.7	66	35	121	62	66	37.2
7041	A	1	Month 1	N/A	N/A	N/A	219.1	66	35.4	123	81	61	36.6
7041	A	1	Month 3	0	1	3	223.5	66	36.1	119	65	63	36.5
7042	B	2	Baseline	N/A	N/A	N/A	188.7	65	31.4	115	70	65	36.2
7042	B	2	Month 1	0	N/A	N/A	187.4	65	31.2	120	72	73	36.9
7043	B	2	Baseline	0	1	2	108.4	65	18	102	42	64	36.9
7043	B	2	Month 3	0	1	3	106.5	65	17.7	102	51	62	36.6
7043	B	2	Month 6	0	1	3	105.2	65	17.5	102	54	60	36.6

## Sheet: Depression Scales
ID	GROUP	CODE	EVENT	BDI 1	BDI 2	BDI 3	BDI 4	BDI 5	BDI 6	BDI 7	BDI 8	BDI 9	BDI 10	BDI 11	BDI 12	BDI 13	BDI 14	BDI 15	BDI 16	BDI 17	BDI 18	BDI 19	BDI 20	BDI 21	TOTAL BDI	MADRS 2	MADRS 9	MADRS 10	MADRS 4	MADRS 8	MADRS 7	MADRS 6	MADRS 3	MADRS 5	MADRS 1	TOTAL MADRS
7002	A	1	Baseline	0	1	1	1	1	0	1	1	0	0	1	1	1	1	1	1	1	0	0	0	2	15	1	3	1	2	2	2	3	3	0	1	18
7002	A	1	Month 1	0	1	1	1	1	0	1	1	0	0	1	1	1	1	1	1	1	0	0	0	2	15	1	3	0	0	2	2	0	3	0	1	12
7002	A	1	Month 3	0	0	0	1	0	0	0	0	0	0	0	1	1	1	0	0	0	0	0	0	2	6	1	0	2	0	2	1	2	2	0	1	11
7003	B	2	Baseline	2	2	2	1	2	3	2	3	0	1	2	2	2	3	2	3	2	1	1	2	0	35	3	4	0	5	2	2	4	2	3	3	28
7003	B	2	Month 1	1	1	1	0	1	3	1	3	0	1	1	3	2	3	2	3	1	1	2	2	0	30	2	3	0	4	0	2	4	3	0	1	19
7003	B	2	Month 3	1	0	1	1	1	1	1	1	0	1	1	2	2	1	1	1	1	1	3	1	0	19	2	3	0	4	2	2	3	0	0	1	17
7003	B	2	Month 6	1	1	1	1	1	3	1	1	0	1	2	2	2	3	2	3	1	0	2	1	0	27	1	2	0	4	1	2	4	0	0	1	15
7004	B	2	Baseline	1	1	0	1	0	0	0	1	0	0	1	1	1	0	1	0	2	1	0	0	3	14	2	1	0	0	3	3	2	3	2	1	17
7004	B	2	Month 1	0	0	0	1	0	0	0	1	0	0	1	1	0	0	1	0	2	0	0	0	0	7	0	0	0	0	0	0	0	0	0	1	1
7004	B	2	Month 3	0	0	0	1	0	0	0	0	0	0	1	1	0	0	1	0	2	0	0	0	0	6	0	1	0	0	2	0	0	0	0	1	4
7004	B	2	Month 6	0	0	0	0	0	0	0	0	0	0	0	0	0	0	0	0	0	0	0	0	0	0	0	0	0	0	0	0	0	1	0	0	1
7005	A	1	Baseline	1	0	0	1	1	0	0	1	0	0	1	1	1	0	1	1	1	0	0	0	0	10	2	1	0	3	1	2	2	3	2	1	17
7005	A	1	Month 1	0	0	0	0	0	0	0	0	0	0	0	0	0	1	0	1	1	0	0	0	0	3	0	0	0	2	0	0	2	1	0	0	5
7005	A	1	Month 3		1	1	0	0	0	0	0	0	0	0	0	0	0	0	1	1	0	0	0	0	4	3	0	0	0	0	1	0	2	0	1	7
7005	A	1	Month 6	0	0	0	0	0	0	0	0	0	0	0	0	0	0	0	0	0	0	0	0	0	0	0	0	0	0	0	0	0	1	0	0	1
7006	B	2	Baseline																						13											13
7007	A	1	Baseline	0	0	0	1	2	0	2	2	0	3	1	2	3	2	2	0	2	0	0	2	0	24	1	2	1	2	0	2	4	1	0	1	14
7007	A	1	Month 1	0	1	0	0	1	0	1	1	0	0	1	1	2	0	3	1	3	0	0	0	0	14	3	2	0	1	1	2	4	2	0	1	16
7007	A	1	Month 3	2	2	1	2	1	0	2	1	0	1	1	1	3	2	2	1	3	0	0	0	0	25	3	2	0	2	2	3	4	0	0	1	17
7010	A	1	Baseline	2	1	0	1	1	0	1	1	0	0	0	0	2	2	1	1	1	1	0	1	1	17	2	3	0	2	0	2	4	2	2	3	20
7010	A	1	Month 1	1	1	0	1	1	0	1	0	0	0	0	1	1	1	1	1	1	0	0	1	0	12	1	2	0	1	0	1	2	0	0	0	7
7010	A	1	Month 3	0	0	0	1	0	0	1	0	0	0	0	0	1	1	1	0	0	0	0	0	0	5	1	1	0	0	0	2	2	0	0	0	6
7010	A	1	Month 6	0	0	0	0	0	0	0	0	0	0	0	0	1	1	1	0	0	0	0	1	1	5	0	0	0	2	0	2	2	0	1	0	7
7011	A	1	Baseline	1	2	2	1	1	0	1	1	1	1	3	1	2	0	2	1	3	1	0	0	3	27	2	2	1	2	2	1	0	3	0	2	15
7011	A	1	Month 1	1	0	1	1	0	0	1	1	0	0	1	1	1	0	1	1	1	1	0	0	0	12	2	3	0	3	1	2	2	1	0	1	15
7011	A	1	Month 3	0	0	1	1	0	0	1	1	0	0	0	1	1	0	1	1	1	0	0	0	1	10	0	1	0	4	2	2	2	2	0	0	13
7011	A	1	Month 6	0	0	1	1	0	0	1	0	0	0	0	0	1	0	1	1	1	0	0	0	0	15	0	2	0	4	2	2	3	2	0	1	16
7012	B	2	Baseline	0	0	1	1	1	0	1	2	1	0	1	0	2	2	2	0	2	0	0	0	2	18	0	1	1	0	0	2	3	2	0	1	10
7012	B	2	Month 1	1	1	1	1	0	0	1	1	1	0	1	1	1	1	2	1	1	0	0	1	3	19	2	2	3	2	0	2	4	2	0	1	18
7012	B	2	Month 3	1	1	1	1	1	0	1	1	1	0	1	1	1	1	1	1	1	0	0	0	3	18	3	3	2	3	3	2	2	3	0	2	23
7014	B	2	Baseline																						13											15
7015	A	1	Baseline	1	1	0	1	0	0	2	2	1	3	1	1	2	2	2	1	2	0	0	1	1	24	3	2	2	3	2	3	2	2	0	1	20
7015	A	1	Month 1	0	0	0	1	0	0	2	0	0	3	3	0	0	0	1	0	2	0	0	0	2	14	2	2	0	0	3	2	2	0	0	2	13
7015	A	1	Month 3	0	0	0	0	0	0	0	0	0	3	0	0	0	0	1	0	2	0	1	0	0	7	2	0	1	0	2	2	0	0	0	1	8
7016	A	1	Baseline																						15											20
7017	B	2	Baseline	1	1	1	2	1	2	1	1	0	0	0	0	0	1	0	0	0	0	0	0	0	11	2	3	0	0	0	1	3	3	0	1	13
7017	B	2	Month 1	1	1	0	1	1	1	1	1	0	0	0	0	0	1	0	0	0	0	0	1	0	9	3	2	1	1	1	1	0	2	0	1	12
7018	B	2	Baseline	0	1	1	0	1	0	1	1	0	0	1	0	1	2	2	0	1	0	0	1	1	14	2	2	0	1	1	1	4	2	0	1	14
7018	B	2	Month 1	0	0	1	0	1	0	1	1	0	0	0	0	0	1	0	0	1	0	0	0	0	6	2	0	0	0	1	0	3	0	0	1	7
7018	B	2	Month 3	0	0	0	0	0	0	0	1	0	0	0	0	1	1	0	0	1	0	1	0	0	5	0	0	0	0	0	0	4	1	0	1	6
7018	B	2	Month 6	1	0	0	0	0	0	0	0	0	0	0	1	0	0	0	0	0	0	0	0	0	2	0	0	0	0	1	1	0	0	0	1	3
7019	B	2	Baseline	2	1	2	1	0	3	1	2	0	0	1	1	0	2	2	0	1	0	0	1	1	21	2	3	0	0	4	2	1	1	0	2	15
7019	B	2	Month 1	1	1	1	1	0	0	1	1	0	0	0	1	1	1	1	0	1	1	1	2	2	17	1	1	0	0	0	2	1	1	1	1	8
7019	B	2	Month 3	0	1	0	1	0	0	1	1	0	0	1	1	0	2	1	0	2	0	1	1	1	14	0	1	0	0	2	2	1	0	0	1	7
7019	B	2	Month 6	0	0	0	1	0	0	1	1	0	0	0	1	1	1	1	0	1	0	0	1	2	11	1	1	0	0	1	1	1	0	0	0	5
7020	B	2	Baseline	0	1	0	1	0	0	1	1	0	0	1	1	1	1	1	0	1	0	0	0	2	12	2	2	0	1	3	4	2	2	0	1	17
7020	B	2	Month 1	1	0	0	1	0	0	0	1	0	0	0	2	0	0	1	0	2	1	0	0	0	9	2	1	0	1	2	2	3	1	1	1	14
7020	B	2	Month 3	1	1	1	2	0	0	1	0	0	0	1	1	1	1	2	0	2	1	0	0	0	15	1	2	0	0	2	2	2	2	0	1	12
7021	B	2	Baseline	1	1	0	1	0	0	1	1	0	0	1	0	1	1	1	0	2	0	0	0	1	12	2	3	0	0	0	4	2	2	0	2	15
7021	B	2	Month 1	0	0	0	0	0	0	1	1	0	0	0	0	0	1	1	0	1	0	0	0	0	5	1	2	0	0	0	1	1	2	0	1	8
7021	B	2	Month 3	0	0	1	0	0	0	1	1	0	0	0	0	1	1	1	0	1	0	0	0	0	7	0	2	0	0	1	2	0	0	0	0	5
7022	A	1	Baseline	2	1	2	1	3	0	1	2	1	1	2	0	2	2	1	2	2	0	0	2	3	30	2	2	4	1	2	2	2	3	0	2	20
7022	A	1	Month 1	1	1	1	0	2	3	1	2	1	1	1	0	2	2	0	0	1	0	0	1	3	23	2	3	3	0	0	2	3	2	0	2	17
7022	A	1	Month 3	1	1	1	0	2	1	0	1	0	0	1	0	1	2	1	0	1	0	0	1	3	17	2	2	0	0	0	1	2	2	0	2	11
7023	A	1	Baseline	1	1	1	1	1	0	1	1	0	0	1	1	1	1	1	1	1	0	0	1	1	16	3	2	0	2	1	1	2	2	1	2	16
7023	A	1	Month 1	1	0	0	1	1	0	1	1	0	0	1	1	1	0	1	0	1	0	0	0	1	11	2	2	0	0	2	2	2	2	0	1	13
7023	A	1	Month 3	1	0	1	1	1	0	1	1	0	0	1	1	1	0	1	1	1	0	0	0	1	13	1	2	0	2	2	2	1	2	0	0	12
7024	B	2	Baseline	2	1	1	3	2	3	1	3	0	2	1	2	2	2	2	3	1	0	0	1	2	32	2	2	0	3	3	1	2	4	0	1	19
7024	B	2	Month 1	1	0	0	0	0	0	0	0	0	0	0	0	0	0	0	0	0	0	0	0	1	2	1	1	0	0	0	0	0	2	0	0	4
7025	B	2	Baseline	0	0	1	0	0	0	1	1	0	0	1	1	0	1	1	0	2	1	0	1	0	11	2	1	0	0	1	3	5	2	0	1	15
7025	B	2	Month 1	1	0	0	1	1	1	1	1	0	0	0	1	0	1	1	0	2	0	0	1	1	13	0	2	0	1	1	1	0	0	0	1	6
7025	B	2	Month 3	0	0	0	0	0	0	0	0	0	0	0	0	0	2	0	1	0	0	0	0	0	3	0	0	0	2	0	1	0	2	0	0	5
7025	B	2	Month 6	1	0	1	1	1	0	1	1	0	0	0	0	0	1	1	0	2	0	0	0	0	11	2	2	0	0	0	4	3	1	0	1	13
7026	B	2	Baseline	1	1	0	2	1	1	1	1	0	0	0	1	1	3	2	1	1	0	0	1	1	18	2	2	0	1	0	1	3	1	0	1	11
7026	B	2	Month 1	1	2	0	1	0	0	1	1	0	0	1	1	1	2	1	1	1	0	0	1	1	16	2	1	0	2	1	1	2	2	0	1	12
7026	B	2	Month 3	1	1	0	1	1	0	1	1	0	0	0	1	2	2	2	0	2	0	0	0	2	17	1	2	0	3	2	1	1	0	2	1	13
7027	A	1	Baseline	1	1	0	1	2	0	1	1	1	1	1	0	2	3	2	1	2	3	0	1	1	25	2	1	2	1	0	1	3	1	4	2	17
7027	A	1	Month 1	1	0	1	1	1	3	1	1	0	1	1	0	2	2	1	0	1	3	0	0	1	21	1	1	0	0	1	2	3	2	0	1	11
7027	A	1	Month 3	1	0	1	1	1	0	1	0	0	1	1	0	2	2	0	1	1	3	0	1	1	18	1	0	0	2	0	1	2	1	4	1	12
7028	B	2	Baseline	1	3	0	3	0	0	0	1	1	2	0	3	1	2	3	0	3	3	3	1	0	30	2	0	3	0	4	3	2	0	3	3	20
7028	B	2	Month 1	1	2	0	2	1	0	1	0	0	0	0	2	1	0	3	0	2	3	0	1	0	19	2	1	0	0	3	2	3	0	4	1	16
7028	B	2	Month 3	1	1	0	1	0	0	0	0	0	0	0	1	1	2	3	0	3	0	0	0	0	13	1	1	0	0	2	2	3	0	5	1	15
7029	A	1	Baseline	1	0	1	1	0	0	1	1	1	1	1	0	0	0	1	0	2	0	0	0	1	13	2	2	2	0	1	2	2	2	0	2	15
7029	A	1	Month 1	1	0	1	0	0	0	1	1	0	0	1	0	0	0	1	0	0	0	0	1	0	7	2	3	0	0	0	1	4	2	0	1	13
7029	A	1	Month 3	0	0	1	0	0	0	0	1	0	0	1	0	0	0	1	0	1	0	0	0	0	5	0	0	0	0	0	2	2	2	0	1	7
7030	A	1	Baseline	2	1	2	2	0	0	1	1	0	0	1	1	2	0	2	1	2	2	1	1	0	22	3	2	0	3	3	3	3	1	3	2	23
7030	A	1	Month 1	1	1	2	2	0	0	1	1	0	0	1	2	2	2	2	2	2	1	0	1	3	26	3	2	0	3	4	4	4	2	4	3	29
7030	A	1	Month 3	0	0	0	0	0	0	0	0	0	0	0	0	0	0	0	0	0	1	0	1	0	2	0	0	0	1	0	0	2	0	2	1	6
7030	A	1	Month 6	1	1	0	1	0	0	1	1	0	0	1	2	1	0	1	1	1	2	1	0	0	14	3	0	0	1	0	1	1	0	2	2	10
7031	A	1	Baseline	1	1	0	1	0	0	0	2	0	1	1	0	0	2	1	1	2	0	0	0	0	13	3	2	0	3	0	2	3	2	4	1	20
7031	A	1	Month 1	0	0	1	1	0	0	0	1	0	0	0	0	0	0	1	1	1	0	0	0	0	7	0	1	0	2	0	2	4	2	0	1	12
7031	A	1	Month 3	0	0	0	0	0	0	0	1	0	0	0	0	0	1	0	1	1	0	0	0	0	5	0	0	0	2	0	0	0	0	0	0	2
7031	A	1	Month 6	0	0	0	1	0	0	0	1	0	0	0	0	0	0	1	1	0	0	0	0	0	4	0	0	0	0	0	1	0	0	0	0	1
7032	B	2	Baseline	2	0	1	3	2	0	1	1	0	1	1	1	1	0	1	2	2	2	0	2	2	25	3	3	0	4	3	2	4	3	4	2	28
7033	A	1	Baseline	1	1	0	2	0	0	0	0	0	3	1	1	1	2	1	1	1	0	0	0	3	18	3	2	0	4	2	1	2	3	2	2	21
7033	A	1	Month 1	0	0	0	1	0	0	1	0	0	3	1	1	2	1	1	1	1	1	0	0	3	17	2	1	0	2	0	3	0	2	0	1	11
7033	A	1	Month 3	0	0	0	0	0	0	0	0	0	3	0	0	0	1	0	1	0	0	0	0	3	8	0	0	0	0	0	0	2	0	0	1	3
7033	A	1	Month 6	0	0	0	1	0	0	0	0	0	3	0	1	1	0	1	1	0	0	0	0	3	11	1	0	0	2	0	0	0	0	0	2	5
7034	A	1	Baseline	0	1	0	1	0	0	1	1	0	0	2	1	2	2	1	1	2	1	0	2	0	18	3	2	0	4	4	4	3	3	0	2	25
7035	B	2	Baseline	2	1	1	2	2	1	3	1	1	3	1	1	2	0	2	0	3	0	0	1	2	29	2	3	1	4	2	4	4	3	0	3	28
7035	B	2	Month 1	1	0	1	1	1	1	1	1	1	3	1	1	2	1	2	2	2	0	0	2	0	22	0	3	0	1	2	4	3	3	0	1	17
7035	B	2	Month 3	0	0	0	1	0	1	0	1	0	0	1	0	2	0	2	1	2	0	0	2	0	13	1	3	1	2	3	4	4	3	1	3	24
7036	B	2	Baseline	1	0	1	1	0	0	0	0	0	1	1	1	1	0	1	1	1	0	0	0	0	10	3	2	0	4	4	2	0	2	0	3	20
7036	B	2	Month 1	0	0	0	0	0	0	0	0	0	1	1	1	1	0	1	1	1	0	0	0	0	8	2	0	1	2	0	4	3	2	2	2	18
7036	B	2	Month 3	0	0	0	0	0	0	0	0	0	1	1	0	1	0	1	0	1	0	0	0	0	5	1	0	0	0	0	1	2	2	0	1	7
7036	B	2	Month 6	0	0	0	0	0	0	0	0	0	0	0	0	0	0	0	0	0	0	0	0	0	0	0	0	0	0	0	0	0	0	0	0	0
7037	A	1	Baseline	1	0	1	1	0	0	2	1	0	3	1	1	1	1	1	1	1	0	3	0	1	20	3	4	0	0	0	2	0	4	0	3	16
7037	A	1	Month 1	1	1	0	1	1	0	1	0	0	0	0	1	0	1	0	0	0	0	0	0	0	7	0	1	0	0	2	4	0	2	0	1	10
7037	A	1	Month 3	0	0	0	1	1	0	1	0	0	0	0	0	0	1	0	1	0	0	0	0	0	5	0	1	0	3	0	1	2	0	0	1	8
7038	B	2	Baseline	1	0	2	1	1	0	1	1	1	3	1	1	1	0	1	1	1	1	3	0	0	21	2	2	0	0	0	3	4	2	0	3	16
7038	B	2	Month 1	1	0	2	1	1	0	1	1	1	3	1	0	2	0	2	1	1	1	0	0	0	19	1	3	0	0	0	2	2	1	1	2	12
7038	B	2	Month 3	1	0	2	1	1	0	1	1	1	0	1	1	2	0	1	0	1	0	0	0	0	14	2	4	2	0	2	4	1	2	0	3	20
7039	A	1	Baseline	1	0	0	1	0	0	0	1	0	3	0	0	2	0	2	3	2	0	0	1	1	17	2	0	0	4	0	4	4	1	0	2	17
7039	A	1	Month 1	0	0	0	0	0	0	0	0	0	0	0	0	0	0	0	0	0	0	0	0	0	0	0	0	0	0	0	0	0	0	0	0	0
7039	A	1	Month 3	0	0	0	0	0	0	0	0	0	0	0	0	0	0	0	0	0	0	0	0	0	0	0	0	0	0	0	0	1	0	0	0	1
7040	B	2	Baseline	1	1	0	1	1	0	1	1	1	0	1	0	1	1	2	2	1	0	0	1	2	17	2	3	0	1	1	3	3	4	0	3	20
7040	B	2	Month 1	1	1	0	1	0	0	0	0	0	0	1	0	1	0	1	0	1	0	0	1	2	10	0	2	0	0	0	1	2	3	0	2	10
7040	B	2	Month 3	0	1	0	1	0	0	1	0	0	0	0	0	1	0	1	0	1	0	0	0	3	9	0	0	0	0	0	1	1	0	0	0	2
7041	A	1	Baseline	3	2	0	3	0	0	2	2	1	2	2	1	2	1	2	1	2	1	0	0	1	28	4	3	2	4	4	4	4	4	0	2	30
7041	A	1	Month 1	1	0	0	1	1	0	1	1	1	2	1	1	1	1	1	0	1	0	0	0	0	14	1	1	1	0	0	2	3	0	0	2	10
7041	A	1	Month 3	1	0	0	1	0	0	2	1	1	0	1	0	1	2	0	1	1	0	0	0	0	12	3	0	0	2	3	4	3	2	0	3	20
7042	B	2	Baseline	1	1	0	2	1	0	1	3	0	3	2	2	2	2	2	1	2	2	0	2	3	32	3	3	0	2	3	4	4	3	0	2	24
7042	B	2	Month 1	0	0	0	0	0	0	0	0	0	0	3	0	0	1	1	1	1	3	0	1	3	14	0	0	0	3	0	0	3	3	4	2	15
7043	B	2	Baseline	1	0	1	1	1	0	1	2	0	1	0	1	2	0	2	2	2	1	0	2	0	20	2	3	0	2	3	4	4	1	2	1	21
7043	B	2	Month 1	1	1	0	0	0	0	0	0	0	0	0	0	0	0	1	0	0	0	0	0	0	3	1	0	0	0	0	3	3	0	0	2	9
7043	B	2	Month 3	0	0	0	0	0	0	0	0	0	0	0	0	0	0	1	0	0	0	0	0	0	1	0	0	0	0	0	2	1	0	0	0	3
7043	B	2	Month 6	0	0	0	0	0	0	0	0	0	0	0	0	0	0	2	0	2	0	0	0	0	4	0	0	0	0	0	1	2	0	0	0	3

## Sheet: Pharmacy
ID	GROUP	CODE
7002	A	1
7003	B	2
7004	B	2
7005	A	1
7007	A	1
7010	A	1
7011	A	1
7012	B	2
7015	A	1
7017	B	2
7018	B	2
7019	B	2
7020	B	2
7021	B	2
7022	A	1
7023	A	1
7024	B	2
7025	B	2
7026	B	2
7027	A	1
7028	B	2
7029	A	1
7030	A	1
7031	A	1
7032	B	2
7033	A	1
7034	A	1
7035	B	2
7036	B	2
7037	A	1
7038	B	2
7039	A	1
7040	B	2
7041	A	1
7042	B	2
7043	B	2

## Sheet: MMSE
ID	GROUP	CODE	MMSE
7002	A	1	30
7003	B	2	30
7004	B	2	29
7005	A	1	30
7007	A	1	30
7010	A	1	30
7011	A	1	28
7012	B	2	26
7015	A	1	28
7017	B	2	30
7018	B	2	30
7019	B	2	30
7020	B	2	30
7021	B	2	30
7022	A	1	24
7023	A	1	29
7024	B	2	30
7025	B	2	30
7026	B	2	30
7027	A	1	28
7028	B	2	30
7029	A	1	30
7030	A	1	30
7031	A	1	27
7032	B	2	30
7033	A	1	30
7034	A	1	28
7035	B	2	29
7036	B	2	30
7037	A	1	29
7038	B	2	28
7039	A	1	25
7040	B	2	29
7041	A	1	30
7042	B	2	30
7043	B	2	29

## Sheet: MSFC
ID	GROUP	CODE	VISIT	AFO/ASSISTANCE	TFW	9 HOLE PEG DOMINANT	9 HOLE PEG NON DOMINANT	PASAT RAW SCORE	PASAT PERCENTAGE
7002	A	1	Baseline	0	3.7	18.1	15.9	54	0.9
7002	A	1	Month 3
7003	B	2	Baseline	0	7	23	25	43	0.72
7003	B	2	Month 3
7003	B	2	Month 6	0	7.6	23.7	22.3	39	0.65
7004	B	2	Baseline	0	7.5	20	29	35	0.58
7004	B	2	Month 3
7004	B	2	Month 6	0	6.2	22.8	26	36	0.6
7005	A	1	Baseline	0	3.6	18.5	19.7	52	0.87
7005	A	1	Month 3
7005	A	1	Month 6	0	3.9	22.2	19.8	48	0.8
7007	A	1	Baseline	0	4.2	21.5	22	51	0.85
7007	A	1	Month 3
7010	A	1	Baseline	0	7	17.5	20.9	60	1
7011	A	1	Baseline	0	5.3	19.8	18.2	51	0.85
7011	A	1	Month 3
7011	A	1	Month 6	0	5.3	19.5	20.2	54	0.9
7012	B	2	Baseline	0	29.6	N/A	27.1	14	0.23
7012	B	2	Month 3
7015	A	1	Baseline	0	4.1	23.2	23.4	39	0.65
7015	A	1	Month 3
7017	A	1	Baseline	0	4.7	16.3	19.5	58	0.97
7017	A	1	Month 3
7018	B	2	Baseline	0	5	20	21.1	49	0.82
7018	B	2	Month 6	0	5.2	22.9	24	52	0.87
7019	B	2	Baseline	1	90.2	30.3	28.7	50	0.83
7019	B	2	Month 3	1	101.2	32.8	30.5	55	0.92
7019	B	2	Month 6	1	102.3	30.7	31.5	51	0.85
7020	B	2	Baseline	0	5.6	18.8	19.7	55	0.92
7020	B	2	Month 3	0	N/A	19.2	19.6	56	0.93
7021	B	2	Baseline	0	16.3	22.3	18	53	0.88
7021	B	2	Month 3	0	14.3	20.3	21	56	0.93
7022	A	1	Baseline	1	N/A	N/A	N/A	38	0.63
7022	A	1	Month 3	1	N/A	N/A	N/A	N/A	N/A
7023	A	1	Baseline	0	14.2	27.2	29.9	49	0.82
7023	A	1	Month 3	0	12.4	24.9	33.2	52	0.87
7024	B	2	Baseline	0	20	19.7	23.2	27	0.45
7025	B	2	Baseline	0	10.4	27.2	28.2	48	0.8
7025	B	2	Month 3
7025	B	2	Month 6	0	3.8	26.4	28.9	58	0.97
7026	B	2	Baseline	0	20	20.5	25.6	58	0.97
7026	B	2	Month 3	0	5.3	21.5	23	56	0.93
7027	A	1	Baseline	0	N/A	N/A	N/A	N/A	N/A
7027	A	1	Month 3	0	N/A	32.1	51.2	34	0.57
7028	B	2	Baseline	0	20.8	26.8	22.5	30	0.5
7028	B	2	Month 3	0	21	221.8	23.3	37	0.62
7029	A	1	Baseline	0	5.5	18.8	18.8	N/A	N/A
7029	A	1	Month 3	0	5	18.8	18.2	N/A	N/A
7030	A	1	Baseline	0	24	22.9	23.6	51	0.85
7030	A	1	Month 3	0	7	20.3	26.8	58	0.97
7030	A	1	Month 6	0	6	21.2	22.3	N/A	N/A
7031	A	1	Baseline	0	N/A	37.3	33.3	45	0.75
7031	A	1	Month 3	0	N/A	26.6	32.9	37	0.62
7031	A	1	Month 6	0	N/A	N/A	N/A	N/A	N/A
7032	B	2	Baseline	0	5.4	26	23.6	41	0.68
7033	A	1	Baseline	1	8	25.1	32.2	30	0.5
7033	A	1	Month 3	1	8.2	35.6	37.9	18	0.3
7033	A	1	Month 6	1	8.9	27.9	30.1	30	0.5
7034	A	1	Baseline	1	6.7	24.4	20.9	58	0.97
7035	B	2	Baseline	1	8.3	22.4	24.7	22	0.37
7035	B	2	Month 3	0	5	20.6	24.2	N/A	N/A
7036	B	2	Baseline	0	5.2	19.7	21.9	53	0.88
7036	B	2	Month 3	0	4.8	19.8	20.4	58	0.97
7036	B	2	Month 6	0	4.9	18	19.5	55	0.92
7037	A	1	Baseline	0	4.4	25	21.6	29	0.48
7037	A	1	Month 3	0	4.5	21.2	21.9	39	0.65
7038	B	2	Baseline	0	6	30.2	27.7	44	0.73
7038	B	2	Month 3	0	5.9	31.6	26.8	49	0.82
7039	A	1	Baseline	0	N/A	N/A	N/A	N/A	N/A
7039	A	1	Month 3	0	N/A	N/A	N/A	N/A	N/A
7040	B	2	Baseline	1	7.3	33.9	34.8	24	0.4
7040	B	2	Month 3	1	8.1	N/A	N/A	N/A	N/A
7041	A	1	Baseline	0	6.6	20.8	19.3	55	0.92
7041	A	1	Month 3	0	5.6	18.4	19.8	25	0.42
7042	B	2	Baseline	0	4.5	16	17
7043	B	2	Baseline	1	6.7	21.7	24.3	N/A	N/A
7043	B	2	Month 3	1	5.9	23	22.8	N/A	N/A
7043	B	2	Month 6	1	5.7	21.4	23.5	N/A	N/A

## Sheet: MSQLI
ID	GROUP	CODE	EVENT	SF 1	SF 2	SF 3 A	SF 3 B	SF 3 C	SF 3 D	SF 3 E	SF 3 F	SF 3 G	SF 3 H	SF 3 I	SF 3 J	SF 4 A	SF 4 B	SF 4 C	SF 4 D	SF 5 A	SF 5 B	SF 5 C	SF 6	SF 7	SF 8	SF 9 A	SF 9 B	SF 9 C	SF 9 D	SF 9 E	SF 9 F	SF 9 G	SF 9 H	SF 9 I	SF 10	SF 11 A	SF 11 B	SF 11 C	SF 11 D	SF 12 A	SF 12 B	SF 12 C	SF 12 D
7002	A	1	Baseline	2	3	2	3	3	3	3	3	3	3	3	3	2	2	2	2	1	1	2	2	2	2	5	3	5	5	5	5	3	4	2	4	4	4	1	2	2	4	4	4
7002	A	1	Month 1	3	3	2	3	3	3	3	3	3	3	3	3	2	2	2	2	2	2	2	1	2	2	5	3	6	4	4	5	3	4	2	5	4	2	2	2	2	3	4	3
7002	A	1	Month 3	2	2	2	3	3	3	3	3	3	3	3	3	2	2	2	2	2	2	2	1	3	1	4	3	5	4	3	5	5	3	5	5	2	2	2	2
7003	A	1	Baseline	4	3	1	2	3	1	1	1	1	2	2	3	1	1	1	1	1	1	1	4	5	4	6	5	4	6	6	3	2	6	1	1	3	3	1	5	1	2	5	2
7003	A	1	Month 1	4	3	1	3	3	1	2	1	2	3	3	3	2	1	1	1	2	1	1	4	4	3	6	6	4	6	6	4	2	6	2	1	3	3	2	5
7003	A	1	Month 3	4	2	1	3	3	1	2	1	1	2	3	3	2	1	1	1	2	1	1	2	5	4	6	5	3	6	6	4	2	5	1	2	3	4	1	5
7004	B	2	Baseline	3	4	1	1	2	1	2	2	1	1	2	3	1	1	1	1	2	2	2	2	2	1	6	6	6	4	6	5	1	3	1	4	4	4	2	5
7004	B	2	Month 1	3	4	1	1	2	1	2	2	1	1	2	3	1	1	1	1	2	2	2	2	2	1	6	6	6	3	6	5	2	3	1	4	4	4	2	4
7004	B	2	Month 3	3	4	1	1	3	2	2	2	1	1	2	3	1	1	1	1	2	2	2	2	3	1	6	6	6	3	6	6	2	3	2	3	4	4	2	5
7005	A	1	Baseline	2	2	2	2	2	2	3	2	2	2	3	3	1	1	1	1	2	2	2	2	1	1	4	6	5	2	4	5	3	2	3	5	4	2	4	2
7005	A	1	Month 1	3	2	2	2	2	2	2	3	2	2	3	3	1	2	1	1	2	2	2	2	4	2	3	5	6	3	4	5	4	2	4	5	4	4	3	4
7005	A	1	Month 3	2	2	3	3	3	3	3	3	3	3	3	3	1	1	1	1	2	2	2	2	4	3	5	5	6	3	5	5	2	2	2	4	4	4	3	2
7007	A	1	Baseline	4	4	1	1	2	1	1	1	1	1	2	2	1	1	1	1	1	1	1	4	4	3	6	4	4	5	6	4	2	4	2	3	4	4	3	4
7007	A	1	Month 1
7007	A	1	Month 3	3	4	2	2	2	1	2	2	2	2	2	3	2	1	1	1	1	1	1	4	3	2	6	5	4	3	6	4	2	4	2	2	4	3	3	3	2	2	3	1
7010	A	1	Baseline	3	4	1	1	2	1	2	1	1	1	1	2	1	1	1	1	1	1	2	3	4	3	5	5	6	6	5	2	2	5	2	3	4	2	3	5
7010	A	1	Month 1	3	4	1	1	1	1	2	1	1	1	1	3	1	1	1	1	1	1	1	3	3	3	5	6	6	5	6	5	3	4	2	3	4	2	3	5
7010	A	1	Month 3	2	3	1	1	2	1	2	2	1	1	2	3	1	1	1	1	2	2	2	3	3	2	4	6	6	4	5	5	4	2	4	3	5	2	4	4
7011	A	1	Baseline	3	2	1	1	2	2	3	3	2	3	3	3	2	2	2	2	1	1	1	4	2	2	4	3	5	4	4	4	4	4	3	3	5	2	3	2
7011	A	1	Month 1	3	2	1	2	1	1	2	2	2	3	3	3	1	1	1	1	1	1	1	4	2	2	5	3	3	5	4	4	3	4	4	2	4	4	3	3
7011	A	1	Month 3	1	1	1	2	2	2	3	3	2	3	3	3	2	1	1	1	1	1	2	3	2	2	4	4	6	4	4	5	4	3	4	3	5	2	3	2
7012	B	2	Baseline	2	3	1	1	1	1	1	1	1	1	1	2	1	1	1	1	2	2	1	1	3	2	4	4	6	3	4	6	5	2	4	5	5	2	3	3
7012	B	2	Month 1	3	3	1	1	1	1	2	1	1	1	1	3	1	1	1	1	1	1	1	2	3	2	5	4	4	4	5	4	4	2	2	4	5	2	1	2
7012	B	2	Month 3	3	3	1	1	1	1	2	2	1	1	2	3	2	1	1	1	2	1	1	2	3	2	4	4	5	4	5	4	4	3	3	4	4	2	3	2
7015	B	2	Baseline	4	4	1	2	3	2	2	2	1	2	3	3	1	1	1	1	1	1	1	4	4	4	6	6	5	4	6	4	3	4	2	2	4	5	2	5
7015	B	2	Month 1
7015	B	2	Month 3	4	4	1	2	2	1	2	2	1	2	2	3	1	1	1	1	2	2	1	3	4	3	5	4	6	3	6	6	2	4	2	3	4	3	3	4
7017	B	2	Baseline	3	2	2	2	2	1	1	1	1	1	2	2	2	2	2	2	2	2	2	3	3	2	4	4	6	4	3	5	3	4	4	3	4	5	3	4
7017	B	2	Month 1	5	3	1	1	2	1	1	1	1	1	2	2	2	2	1	1	2	1	2	4	4	4	5	4	6	4	4	3	3	4	3	4	4
7017	B	2	Month 3
7018	B	2	Baseline	3	3	2	3	3	2	3	2	2	3	3	3	2	1	1	1	2	1	2	2	2	1	6	5	6	4		4	4	2	3	4	5	2	2	2
7018	B	2	Month 1	2	2	2	3	3	2	3	2	2	3	3	3	2	1	1	2	2	2	2	1	2	1	3	5	6	3	3	6	4	2	4	5	5	2	3	2
7018	B	2	Month 3	2	2	2	3	3	2	3	2	2	3	3	3	2	2	2	2	2	1	2	2	2	1	4	6	6	2	3	5	4	2	4	3	5	2	3	2
7019	B	2	Baseline	3	4	1	1	1	1	1	1	1	1	1	3	1	1	1	1	1	1	1	3	3	2	6	6	5	6	4	1	4	1	1	5	5	2	5
7019	B	2	Month 1	3	4	1	1	1	1	2	1	1	1	2	2	1	1	1	1	2	2	2	3	4	3	5	5	5	3	6	5	3	3	3	3	5	4	2	2
7019	B	2	Month 3	3	3	1	1	1	1	1	1	1	1	1	2	1	1	1	1	1	1	1	3	4	2	5	5	5	3	5	5	2	3	2	2	4	2	2	5
7020	B	2	Baseline	3	3	1	2	3	1	2	2	2	3	3	3	1	1	1	1	1	1	2	4	3	1	5	5	5	4	4	5	2	4	1	2	2	4	3	4	3	3	3	3
7020	B	2	Month 1	3	2	1	2	2	1	2	2	1	2	3	3	1	1	1	1	1	1	2	4	3	1	5	5	5	4	5	4	2	4	2	2	4	3	4	4
7020	B	2	Month 3	3	3	1	2	3	1	2	2	1	2	2	3	1	1	1	1	1	1	1	4	2	1	5	6	4	5	5	3		5	1	2	4	3	3	4
7021	B	2	Baseline	2	3	2	3	3	3	3	3	3	3	3	3										1	3	4	4	4	4	5	5	3	4
7021	B	2	Month 1	3	3	2	2	3	2	3	3	3	3	3	3	2	2	2	2	2	2	2	1	2	2	3	5	6	4	4	5	4	4	4	4	5	2	3	2
7021	B	2	Month 3	2	3	2	3	3	3	3	2	3	3	3	3	2	2	2	2	2	1	2	2	2	2	3	5	5	5	4	5	4	4	4	5	5	2	3	2
7022	A	1	Baseline	5	3	1	1	1	1	1	1	1	1	1	1	1	1	1	1	1	1	2	2	4	1	6	4	6	6	6	3	3	4	2	2	5	5	1	5	3	4	4	4
7022	A	1	Month 1	5	3	1	1	1	1	1	1	1	1	1	1	1	1	1	1	1	1	2	2	3	1	6	4	6	6	6	4	4	5	3	2			2
7022	A	1	Month 3
7023	A	1	Baseline	3	4	1	2	3	2	3	2	1	2	3	3	1	1	1	1	1	1	1	2	3	2	4	5	6	5	5	4	4	5	4	3	2	1	2	3	3	3	4	3
7023	A	1	Month 1	2	3	2	2	3	2	3	2	2	3	3	3	1	1	1	1	1	1	1	2	2	2	4	4	5	4	5	5	4	4	4	4	3	2	2	2	3	3	4	3
7023	A	1	Month 3	2	3	1	2	3	2	2	2	2	3	3	3	1	1	1	1	1	1	1	2	2	1	4	4	6	5	5	3	missing	5	4	5	3	4	2	3	3	3	3	3
7024	B	2	Baseline	4	3	1	3	3	2	3	3	1	1	2	3	2	1	1	1	1	1	1	3	4	2	4	2	4	6	3	2	5	5	3	2	3	4	2	4
7024	B	2	Month 1	3	3	2	3	3	2	3	3	2	3	3	3	2	1	2	2	2	1	1	2	2	1	4	2	6	5	3	5	4	3	4	4	4	3	4	2	3	4	2	4
7024	B	2	Month 3
7025	B	2	Baseline			2	3	3	3	3	3	3	3	3	3	1	1	2	2	1	1	1	3	3	1	4	4	5	4	4	5	2	4	2	3	2	4	2	4	4	3	4	3
7025	B	2	Month 1	4	3	2	3	3	2	3	2	3	3	3	3	1	1	1	1	1	1	2	3	3	2	5	4	6	5	5	4	3	3	2	3	2	4	3	5	4	1	3	2
7025	B	2	Month 3	3	2	2	3	3	3	3	3	2	3	3	3	2	2	2	2	2	2	2	1	1	1	4	5	6	3	4	6	5	2	5	5	2	4	2	5	3	1	5	1
7026	B	2	Baseline	4	4	2	2	2	1	2	3	2	3	3	3	2	2	2	2	1	1	1	4	3	2	5	5	4	5	5	2		5	3	3	4	5	3	5	1	1	3	2
7026	B	2	Month 1	4	4	2	3	3	2	3	2	2	3	3	3	2	1	2	2	1	1	2	3	4	2	4	5	5	5	6	2	2	4	2	4	4	3	3	5	3	2	3	2
7026	B	2	Month 3	3	2	1	2	2	2	3	2	2	3	3	3	1	1	1	1	1	1	2	4	3	2	5	5	4	5	6	2	3	5	3	3	4	5	2	5	1	4	3	1
7027	A	1	Baseline	5	4	1	1	1	1	1	1	1	1	1	1	1	1	1	1	2	1	2	3	5	4	4	3	6	4	4	4	missing	3	4	3	1	3	2	5	2	3	3	1
7027	A	1	Month 1
7027	A	1	Month 3	5	5	1	1	1	1	1	1	1	1	1	1	1	1	1	2	2	1	2	3	5	5	4	2	6	4	4	5	4	2	4	5	2	3	2	5	3	3	4	2
7028	B	2	Baseline	4	3	1	1	2	1	2	2	1	2	2	2	1	1	1	1	1	1	2	4	5	4	6	6	4	5	6	3	2	4	2	2	1	4	3	4	3	2	3	1
7028	B	2	Month 1	4	3	1	1	2	1	2	2	1	2	2	2	1	1	1	1	2	1	1	3	3	2	6	6	5	2	6	5	2	3	2	2	2	4	3	5	4	2	3	1
7028	B	2	Month 3	4	3	1	1	2	1	2	2	1	2	2	3	1	1	1	1	2	2	2	4	5	5	5	6	6	2	5	5	3	3	2	1	2	4	3	5	3	2	3	2
7029	A	1	Baseline	3	4	2	2	1	2	3	3	2	3	3	2	2	1	1	1	2	1	2	3	5	4	4	3	5	3	5	3	5	5	5	3	2	5	3	5	3	2	4	1
7029	A	1	Month 1	4	3	1	2	2	3	3	3	3	3	3	2	1	1	1	1	1	1	2	3	5	4	4	3	5	4	5	4	3	2	2	4	2	4	2	5	3	2	3	1
7029	A	1	Month 3	3	3	2	1	1	3	3	3	3	3	3	2	1	1	1	1	2	1	2	1	5	5	3	2	5	2	4	6	5	1	3	5	2	4	3	4
7030	B	2	Baseline	4	4	1	2	2	1	2	1	1	1	2	2	1	1	1	1	1	1	1	4	4	4	6	5	2	4	6	2	1	6	1	2	4	5	3	5
7030	B	2	Month 1	4	4	1	1	2	1	2	1	1	1	2	2	1	1	1	1	2	1	1	3	4	3	6	5	2	3	5	2	2	5	2	3	5	4	3	5	1	2	3	1
7030	B	2	Month 3	4	4	1	2	2	1	2	2	1	1	2	2	1	1	1	1	2	2	2	3	5	5	5	6	6	2	5	6	3	2	2	2	2	4	2	5
7031	A	1	Baseline	3	3	1	2	2	1	1	2	1	1	1	3	2	1	1	1	1	1	1	2	3	2	5	4	5	4	5	4	3	2	3	4	3	3	3	4	3	2	3	2
7031	A	1	Month 1	4	2	1	2	2	1	1	2	1	1	1	3	2	1	1	1	2	2	2	2	3	3	4	5	5	4	4	5	3	2	2	3	3	4	4	4	2	4	3	2
7031	A	1	Month 3	3	2	1	1	1	1	1	2	1	1	1	3	1	1	1	1	2	2	2	3	4											3	3	4	3	4	3	2	3	2
7032	B	2	Baseline
7032	B	2	Month 1
7032	B	2	Month 3
7033	B	2	Baseline
7033	A	1	Month 1	4	2	1	2	2	1	3	2	1	1	3	3	2	2	1	2	1	1	1	2	1	1	5	6	6	4	4	4	3	4	3	3	2	2	3	4	3	3	3	2
7033	A	1	Month 3	3	2	1	2	2	2	2	2	1	1	2	3	1	1	1	1	2	2	2	2	2	1	4	6	6	2	4	6	5	3	5	5	4	2	3	4	2	3	3	3
7034	B	2	Baseline	4	4	1	1	2	1	1	1	1	1	1	3	1	1	1	1	2	1	2	3	5	4	5	4	5	4	5	6	3	2	2	3	4	4	3	5	1	3	3	1
7034	A	1	Month 1
7034	A	1	Month 3
7035	B	2	Baseline	4	3	1	1	1	1	2	1	1	2	3	2	1	1	1	1	1	1	1	3	4	4	5	3	4	5	6	2	1	3	2	3	1	4	3	4	4	3	3	1
7035	B	2	Month 1	3	2	1	2	2	1	2	1	1	2	2	2	1	1	1	1	1	1	2	3	4	3	5	4	4	4	5	3	3	4	2	3	2	4	3	4	4	3	3	1
7035	B	2	Month 3	4	3	1	1	2	1	2	1	1	2	3	2	1	1	1	1	1	1	1	3	5	4	5	4	3	4	5	4	2	3	2	3	2	4	3	5	3	2	3	1
7036	B	2	Baseline	3	3	1	2	2	1	2	2	1	2	3	3	1	1	1	1	1	1	1	3	4	2	5	4	3	5	5	3	2	4	3	2	4	3	3	4	3	2	2	2
7036	B	2	Month 1	3	3	1	2	2	2	3	2	1	2	3	3	2	1	1	1	2	1	1	2	4	2	5	4	6	3	4	4	3	2	2	3	3	2	3	4	3	3	3	2
7036	B	2	Month 3	3	3	1	2	2	2	3	3	1	2	3	3	2	1	1	1	2	1	1	2	3	2	4	4	5	3	4	4	5	3	4	3	3	3	3	4	3	2	2	2
7037	A	1	Baseline	3	3	3	3	3	2	3	2	3	3	3	3	2	2	2	2	2	1	2	3	3	1	5	3	5	4	4	5	5	4	4	3	2	2	3	5	4	3	1	2
7037	A	1	Month 1	4	3	2	3	3	3	3	2	3	3	3	3	2	2	2	2	2	1	1			2	5	5	5	3	5	5	4	4	3	4	2	4	5	5	3	2	1	1
7037	A	1	Month 3	3	3	2	3	3	3	3	3	3	3	3	3	2	2	2	2	2	2	2	2	2	2	3	6	6	3	4	6	5	2	5	4	2	2	5	4	2	5	1	3
7038	B	2	Baseline	1	2	1	2	2	1	2	2	1	2	3	3										1	5	5	5	4	4	5	4	4	4	3	4	2	2	1	2	4	4	4
7038	B	2	Month 1	1	2	2	2	3	2	2	2	1	2	3	3	2	2	1	1	1	1	1	2	1	1	2	5	4	2	2	5	4	3	4	4	4	2	3	1	2	4	3	4
7038	B	2	Month 3	1	2	1	2	3	2	3	2	2	2	3	3	2	2	2	1	1	1	1	2	1	1	3	4	4	4	4	4	4	4	4
7039	A	1	Baseline	4	3	1	1	1	1	1	1	1	1	1	1	1	1	1	1	1	1	1	2	1	1	5	3	4	4	5	6	4	4	3	3	5	2	2	3	2	4	4	3
7039	A	1	Month 1	2	1	1	2	1	1	1	2	1	1	1	3	2	2	2	2	2	2	2	1	1	1	4	4	6	3	4	6	6	2	6	5	5	1	3	2	1	1	3	3
7039	A	1	Month 3	4	3	1	1	1	1	1	1	1	1	1	2	2	2	2	2	2	2	2	1	1	1	2	6	6	2	4	6	6	2	6	5	5	2	5	2	1	5	2	5
7040	B	2	Baseline	3	3	1	1	2	1	2	2	1	1	2	2	1	1	1	1	1	1	2	3	3	2	5	5	5	5	4	4	4	5	4	3	4	3	3	2	2	4	2	3
7040	B	2	Month 1	3	3	1	2	2	1	2	2	1	1	2	2	1	1	1	1	1	1	1	3	2	1	4	5	6	4	5	4	4	3	3	2	4	2	3	2	1	4	3	3
7040	B	2	Month 3
7041	A	1	Baseline	2	3	3	3	3	2	3	2	3	3	3	3	2	2	2	2	1	1	1	3	2	1	5	4	4	5	5	3	2	5	2	5	5	5	5	4	1	1	1	3
7041	A	1	Month 1	2	3	2	3	3	3	3	3	3	3	3	3	2	1	2	1	2	1	2	2	2	1	3	6	4	3	3	4	3	3	3
7041	A	1	Month 3			3	3	3	3	3	3	3	3	3	3	2	2	2	2	1	1	2	2	3	1	4	5	5	4	4	5	4	5	4	4	5	1	5	2	1	5	2	4
7042	B	2	Baseline	4	4	1	2	2	1	2	2	1	2	2	2	1	1	1	1	1	1	1	4	4	3	5	2	2	6	5	3	1	5	1	2	1	3	2	4	4	2	4	2
7042	B	2	Month 1	4	2	1	2	3	2	3	2	2	2	3	3	1	2	2	2	2	2	2	2	4	3	4	3	5	5	5	4	2	4	1	3	1	4	2	4	5	2	4	2
7042	B	2	Month 3
7043	B	2	Baseline	1	3	1	1	1	1	1	1	1	1	1	2	2	1	1	1	2	1	1	3	2	3	6	4	6	5	6	5	2	1	1	2	5	3	3	1	1	1	2	1
7043	B	2	Month 1	1	3	1	1	1	1	1	1	1	1	2	2	2	1	1	1	2	1	2	5	2	2	6	5	6	2	5	4	2	1	2	3	4	2	5	2	2	5	2	5
7043	B	2	Month 3	1	3	1	1	1	1	1	1	1	1	1	1	2	1	1	1	2	1	2	5	3	2	5	6	6	2	6	6	3	1	1	1	5	1	5	1	1	5	1	5
7043	B	2	Month 6	1	3	1	1	1	1	1	1	1	1	1	1	2	1	1	1	2	1	2	3	3	3	6	6	6	2	6	6	1	1	2	1	5	1	4	1

## Sheet: EDSS
ID	GROUP	CODE	EDSS BASELINE	EDSS MONTH 3	EDSS MONTH 6
7002	A	1	1	1.5
7003	B	2	1.5	2	1.5
7004	B	2	2.5	2.5	2
7005	A	1	1.5	0	1.5
7006	B	2	8
7007	A	1	4	3
7010	A	1	5.5	5.5
7011	A	1	2.5	1.5	2
7012	B	2	6.5	6.5
7014	B	2	2
7015	A	1	2	2
7016	A	1	3.5
7017	B	2	1.5
7018	B	2	2.5	1.5	1.5
7019	B	2	6	6	6
7020	B	2	1.5	2
7021	B	2	1.5	1.5
7022	A	1	8.5	8
7023	A	1	4	1.5
7024	B	2	1.5
7025	B	2	1.5	1	1.5
7026	B	2	1.5	1.5
7027	A	1	7	7.5
7028	B	2	4.5	4.5
7029	A	1	1.5	1.5
7030	A	1	5.5	5.5	5.5
7031	A	1	5.5	6	6
7032	B	2	1.5
7033	A	1	5.5	6	6
7034	A	1	6
7035	B	2	4	4.5
7036	B	2	1.5	1.5	1.5
7037	A	1	1	1.5
7038	B	2	5	5
7039	A	1	8	8
7040	B	2	6	6
7041	A	1	1.5	1.5
7042	B	2	2
7043	B	2	6	6	6

## Sheet: RBC Labs
ID	Group	CODE	EVENT	Visit	RBCFATTYACIDLINOLEIC	RBCFATTYACIDLINOLENIC	RBCFATTYACIDARACHIDONIC	RBCFATTYACIDEPA	RBCFATTYACIDDHA	RBCFATTYACIDTOTALSAT	RBCFATTYACIDTOTALMONO	RBCFATTYACIDTOTALPOLY	RBCFATTYACIDTOTALn6	RBCFATTYACIDTOTALn3
7002	A	1	Baseline	1	#NULL!	#NULL!	#NULL!	#NULL!	#NULL!	#NULL!	#NULL!	#NULL!	#NULL!
7003	B	2	Baseline	1	15.55	0.18	14.7	0.36	2.74	37.35	16.25	43.8	37.64	5.62
7004	A	2	Baseline	1	12.18	0.17	14.94	0.54	3.49	37.09	19.29	41.6	33.53	6.51
7004	B	1	Baseline	1	11.5	0.17	16.54	0.64	2.68	38.91	17.09	41.08	34.46	6.14
7005	A	2	Baseline	1	12.7	0.21	15.46	0.41	4.61	37.02	18.07	43.28	34.6	7.25
7010	A	1	Baseline	1	11.36	0.17	16.22	1.46	6.87	37.36	16.6	44.44	32.24	11.48
7011	A	1	Baseline	1	12.06	0.23	16.96	0.71	4.99	37.06	18.54	42.89	33.7	8.300000000000001
7011	A	1	Baseline	1	9.31	0.18	18.31	0.93	4.45	39.18	16.95	43.04	33.56	8.44
7017	B	1	Baseline	1	#NULL!	#NULL!	#NULL!	#NULL!	#NULL!	#NULL!	#NULL!	#NULL!	#NULL!
7017	B	2	Baseline	1	12.35	0.12	15.17	0.37	3.99	38.54	18.42	40.28	33.51	6.42
7018	B	2	Baseline	1	13.32	0.11	15.86	0.4	2.42	38.98	16.81	41.58	36.04	4.95
7019	B	1	Baseline	1	12.93	0.18	14.45	0.4	2.17	39.6	18.68	39.1	34.03	4.69
7020	B	2	Baseline	1	12.96	0.21	14.32	0.97	4.76	37.78	17.56	42.24	32.75	8.6
7021	B	1	Baseline	1	11.6	0.22	15.56	0.56	3.84	38.93	17.41	41.43	33.65	6.93
7022	A	1	Baseline	1	10.83	0.09	18.37	0.5	4.84	37.38	17.69	43.76	35.37	7.66
7023	A	2	Baseline	1	13.11	0.27	14.93	0.65	4.05	36.71	20.44	41.9	33.88	7.34
7024	B	2	Baseline	1	12.1	0.18	14.24	0.83	4.72	37.47	18.86	40.91	31.3	9.18
7025	B	1	Baseline	1	11.28	0.19	15.64	0.52	4.12	39.38	16.89	42.47	33.87	7.24
7026	B	2	Baseline	1	13.79	0.22	13.58	0.58	3.52	39.14	17.42	40.89	33.84	6.46
7027	A	1	Baseline	1	12.39	0.21	16.12	0.56	4.64	40.03	15.85	43.97	35.86	7.49
7028	B	2	Baseline	1	15.38	0.18	14.06	0.62	5.61	37.72	18.81	42.4	32.61	8.65
7029	A	2	Baseline	1	12.88	0.17	14.99	0.52	2.22	38.43	19.42	41.31	35.08	5.31
7030	A	2	Baseline	1	12.5	0.37	14.43	1.27	5.3	39.19	18.4	42.09	31.45	9.67
7031	A	2	Baseline	1	9.58	0.11	17.69	0.49	3.67	38.27	19.72	41.89	33.98	6.89
7032	B	1	Baseline	1	13.38	0.08	17.23	0.35	2.45	34.65	22.16	42.96	36.51	5.16
7033	A	2	Baseline	1	12.34	0.2	14.19	0.5	3.08	39.81	17.83	39.4	32.89	5.81
7034	A	2	Baseline	1	12.36	0.1	15.39	0.68	4.54	38.5	19.67	41.74	32.83	7.81
7035	B	2	Baseline	1	8.71	0.11	17.93	0.41	3.53	37.71	20.59	41.04	33.29	6.79
7036	B	1	Baseline	1	12.38	0.13	17.8	0.6	4.15	37.07	18.68	44.14	36	7.1
7037	A	1	Baseline	1	10.22	0.12	17.41	0.45	3.66	38.05	17.65	41.35	34.54	6.34
7038	B	2	Baseline	1	12.28	0.1	15.68	0.64	3.55	42.35	15.9	40.33	33.33	6.6
7039	A	1	Baseline	1	12.59	0.11	15.48	0.42	3.08	36.88	21.97	40.7	34.05	5.73
7040	B	2	Baseline	1	11.36	0.21	12.57	0.51	3.02	40.81	20.23	36.37	29.64	6.05
7041	A	2	Baseline	1	13.68	0.16	15.34	0.33	3.43	38.45	16.36	42.23	35.88	5.76
7042	B	2	Baseline	1	16.33	0.17	12.63	0.39	4.5	39.3	17.46	41.95	34.41	6.67
7043	B	1	Baseline	1	13.12	0.23	14.4	0.87	3.81	37.92	17.72	41.45	33.6	7.17
7043	B	1	Baseline	1	#NULL!	#NULL!	#NULL!	#NULL!	#NULL!	#NULL!	#NULL!	#NULL!	#NULL!
7002	A	1	Month 1	2	12.93	0.16	17.25	0.43	3.84	37.45	16.07	45.41	37.35	6.63
7003	B	1	Month 1	2	10.37	0.17	17.88	0.66	3.09	41.05	15.96	41.15	34.42	6.34
7004	B	2	Month 1	2	#NULL!	#NULL!	#NULL!	#NULL!	#NULL!	#NULL!	#NULL!	#NULL!	#NULL!
7005	A	2	Month 1	2	10.92	0.11	13.5	3.53	5.65	37.99	16.99	43.82	29.86	12.359999999999999
7007	A	2	Month 1	2	10.75	0.22	13.62	3.15	6.94	38.45	16.83	43.61	29.14	13.23
7010	A	1	Month 1	2	12.35	0.33	15.4	1.17	5.72	38.06	16.87	43.75	32.36	10.01
7011	A	1	Month 1	2	14.51	0.42	16.2	0.91	5.13	35.47	19.34	44.55	35.3	8.810000000000001
7012	B	1	Month 1	2	11.71	0.19	16.67	0.75	2.63	37.86	17.93	41.42	34.86	6.2
7015	A	1	Month 1	2	9.84	0.16	18.44	0.85	4.16	37.4	17.83	42.99	34.31	8.039999999999999
7017	B	1	Month 1	2	#NULL!	#NULL!	#NULL!	#NULL!	#NULL!	#NULL!	#NULL!	#NULL!	#NULL!
7018	B	2	Month 1	2	9.8	0.12	13.55	3.54	6.1	39.63	17.88	40.79	28.05	28.050000000000001
7018	B	2	Month 1	2	11.94	0.12	15.13	2.79	5.13	38.62	15.41	44.28	33.11	10.699999999999999
7019	B	1	Month 1	2	13.98	0.17	15.98	0.45	2.4	37.57	16.99	42.78	37.23	5.3
7020	B	2	Month 1	2	10.5	0.18	13.68	2.7	6.21	38.38	17.17	42.04	28.96	12.289999999999999
7021	B	1	Month 1	2	13.12	0.23	14.4	0.87	3.81	37.92	17.72	41.45	33.6	7.17
7022	A	1	Month 1	2	12.09	0.16	17.54	0.61	4.66	36.7	18.11	44.08	35.81	7.54
7023	A	2	Month 1	2	9.03	0.15	13.75	4.38	5.98	39.73	17.02	41.92	27.3	13.59
7024	B	2	Month 1	2	11.74	0.18	13.69	2.2	5.91	47.51	17.43	43.74	30.19	11.91
7025	B	1	Month 1	2	10.32	0.13	15.26	1.22	5.14	39.83	17.02	41.43	31.76	9.140000000000001
7026	B	2	Month 1	2	12.83	0.18	14.5	0.66	4.46	40.08	17.19	42.09	33.43	7.67
7027	A	1	Month 1	2	12.93	0.19	15.63	0.58	4.28	38.85	16.65	43.59	35.66	7.05
7028	B	2	Month 1	2	13.24	0.19	13.81	2.18	6.36	37.78	18.35	42.72	30.72	11.1
7029	A	2	Month 1	2	11.64	0.14	14.94	1.21	4.02	38.14	18.01	42.45	32.72	8.42
7030	A	2	Month 1	2	9.8	0.21	12.52	3.07	5.6	43.95	15.43	38.31	25.74	11.49
7031	A	2	Month 1	2	9.33	0.05	13.86	1.83	5.03	38.93	21.03	39.63	27.91	9.550000000000001
7032	B	1	Month 1	2	13.38	0.16	16.35	0.37	2.51	36.77	18.15	42.52	36.01	5.3
7033	A	2	Month 1	2	12.24	0.34	13.2	2.85	5.57	37.49	17.39	42.9	30.56	11.69
7034	A	2	Month 1	2	12.33	0.14	14.41	0.55	3.87	39.98	17.74	39.59	32.19	6.81
7035	B	2	Month 1	2	6.82	0.12	14.31	3.1	5.55	40.46	17.32	39.51	26.69	12.119999999999999
7036	B	1	Month 1	2	12.24	0.19	17.1	0.58	3.37	39.44	15.72	42.33	35.11	6.28
7037	A	1	Month 1	2	11.29	0.29	15.55	0.43	2.92	41.32	17.88	38.2	32.29	5.31
7038	B	2	Month 1	2	11.16	0.11	15.74	2.08	5.19	40.14	14.72	42.28	31.65	10..22
7039	A	1	Month 1	2	12.48	0.22	14.68	0.49	2.64	37.6	20.32	39.6	33.41	5.41
7040	B	2	Month 1	2	8.46	0.14	12.46	2.72	5.37	38.88	19.57	38.8	26.25	11.640000000000001
7041	A	2	Month 1	2	11.81	0.18	13.7	2.22	5.5	39.32	16.04	42	30.99	10.57
7042	B	2	Month 1	2	15.92	0.15	12.18	0.76	4.95	39.17	17.76	41.55	33.09	7.82
7043	B	1	Month 1	2	12.86	0.25	14.59	0.61	4.05	38.09	18.78	41.93	33.43	7.28
7002	A	1	Month 3	3	13.31	0.25	16.11	0.48	3.34	38.27	16.56	43.98	36.41	6.15
7003	B	1	Month 3	3	11.59	0.28	17.28	0.65	3.29	39.11	16.91	41.72	34.83	6.59
7004	B	2	Month 3	3	#NULL!	#NULL!	#NULL!	#NULL!	#NULL!	#NULL!	#NULL!	#NULL!	#NULL!
7005	A	2	Month 3	3	11.32	0.11	12.25	3.94	6.48	38.1	17.35	43.3	27.75	14.130000000000001
7007	A	2	Month 3	3	10.21	0.18	11.63	4.5	8.32	38.68	16.95	43.38	25.27	16.789999999999999
7010	A	1	Month 3	3	16.7	0.36	14.5	1.25	4.85	35.88	17.46	45.59	36	8.94
7011	A	1	Month 3	3	11.91	0.28	17.09	0.66	5.12	38.38	18.15	43.07	33.73	8.529999999999999
7012	B	1	Month 3	3	11.34	0.17	16.11	0.68	2.43	39.27	17.34	40.39	33.57	5.83
7015	A	1	Month 3	3	10.31	0.22	18.22	0.8	3.87	38.74	17.52	42.51	34.27	7.61
7017	B	1	Month 3	3	#NULL!	#NULL!	#NULL!	#NULL!	#NULL!	#NULL!	#NULL!	#NULL!	#NULL!
7018	B	2	Month 3	3	11.17	0.08	10.99	2.84	7.01	39.46	19.53	39.72	25.53	25.530000000000001
7019	B	2	Month 3	3	11.88	0.13	11.73	3.6	7.21	38.64	17.08	42.22	27.28	14.199999999999999
7020	B	1	Month 3	3	12.56	0.19	16.2	0.55	2.95	38.79	16.37	43.44	36.42	6.07
7021	B	2	Month 3	3	10.57	0.14	10.92	4.16	7.54	40.99	16.05	41.58	24.55	16.170000000000002
7022	A	1	Month 3	3	11.21	0.1	18.25	0.49	4.85	36.85	17.89	43.83	35.81	7.55
7024	B	1	Month 3	3	12.86	0.35	14.59	0.61	4.05	38.09	18.78	41.93	33.43	7.28
7025	B	2	Month 3	3	11.24	0.14	11.36	3.53	7.54	37.75	17.75	42.99	26.22	15.380000000000001
7025	B	1	Month 3	3	#NULL!	#NULL!	#NULL!	#NULL!	#NULL!	#NULL!	#NULL!	#NULL!	#NULL!
7026	B	2	Month 3	3	#NULL!	#NULL!	#NULL!	#NULL!	#NULL!	#NULL!	#NULL!	#NULL!	#NULL!
7027	A	2	Month 3	3	9.12	0.17	11.29	6.21	7.73	40.09	16.81	42.75	23.54	18.34
7028	B	2	Month 3	3	13.04	0.14	11.59	3.86	7.66	39.65	17.89	42.56	27.12	14.1
7029	A	1	Month 3	3	11.23	0.12	17.52	0.44	4.73	39.79	15.36	44.38	36.02	7.36
7030	A	2	Month 3	3	#NULL!	#NULL!	#NULL!	#NULL!	#NULL!	#NULL!	#NULL!	#NULL!	#NULL!
7031	A	2	Month 3	3	10.86	0.18	12.94	4.5	8.09	37.92	18.26	43.7	26.52	16.52
7033	A	2	Month 3	3	8.24	0.08	13.22	3.59	7.36	39.54	16.75	41.11	25.88	14.869999999999999
7034	A	2	Month 3	3	13.02	0.13	10.58	3.53	6.22	40.57	16.58	40.43	26.84	13.289999999999999
7035	B	1	Month 3	3	12.69	0.16	16.87	0.44	2.7	36.82	17.93	42.66	36.25	5.76
7036	B	2	Month 3	3	6.93	0.1	12.28	4.75	7.75	39.45	17.99	41.02	22.95	17.190000000000001
7036	B	1	Month 3	3	13.54	0.18	17.43	0.73	3.61	37.5	15.51	44.2	37.01	6.85
7037	A	2	Month 3	3	13.15	0.21	15.3	0.5	3.95	38.79	16.97	42.27	34.45	6.95
7038	B	2	Month 3	3	#NULL!	#NULL!	#NULL!	#NULL!	#NULL!	#NULL!	#NULL!	#NULL!	#NULL!
7039	A	1	Month 3	3	12.87	0.2	15.97	0.48	2.91	38.74	17.86	41.14	35.1	5.47
7040	B	2	Month 3	3	9.07	0.19	9.26	3.24	6.25	40.68	22.38	35.74	21.78	13.58
7041	A	1	Month 3	3	12.41	0.17	16.81	0.56	3.16	37.66	17.09	43.06	36.11	6.28
7042	B	2	Month 3	3	#NULL!	#NULL!	#NULL!	#NULL!	#NULL!	#NULL!	#NULL!	#NULL!	#NULL!
7043	B	1	Month 3	3	14.25	0.03	14.4	0.76	4.32	39.21	16.16	43.26	34.08	7.89

[truncated: 5 more sheets: Labs, Compliance, Blinding Eval, AE, Con Meds]
